# Supplementary material for: Morphology does not covary with predicted behavioral correlations of the domestication syndrome in dogs
Source: Evol Lett. 2020 Apr 10;4(3):189–99. doi: 10.1002/evl3.168 (PMC7293089; doi:10.1002/evl3.168)
Supplement: Supplementary file 3 — Table S1. Predictive value of morphological traits, when Saluki is coded as a modern breed. Table S2. Predictive value of morphological traits (conservative). Table S3. Predictive value of morphological traits on individual behavioral correlations, output (relaxed). Table S4. Predictive value of morphological traits on individual behavioral correlations, output (conservative). [file EVL3-4-189-s003.xlsx]

## Sheet: Table S1
Term	Posterior mean	Posterior sd	95CI lower	95CI upper
Intercept	0.1	0.052	0.001	0.212
Breed category	-0.046	0.033	-0.113	0.02
White pigmentation	0.002	0.015	-0.026	0.031
Floppy ears	0.003	0.018	-0.031	0.039
Curly tail	0.001	0.014	-0.025	0.028

## Sheet: Table S2
term	posterior_avg	posterior_sd	lower	upper
Intercept	0.117	0.056	0.018	0.239
CategoryModern	-0.059	0.035	-0.13	0.009
whiteYES	-0.005	0.014	-0.033	0.024
floppyYES	0.005	0.018	-0.028	0.04
curlyYES	-0.039	0.031	-0.098	0.024

## Sheet: Table S3
																							hypothesis	group	diff	diff_l	diff_u	diff_p	present	present_l	present_u	present_p	absent	absent_l	absent_u	absent_p
																							sociability vs playfulness	breed age (Modern)	0.0589326	-0.00434142	0.129045	0.065875	0.128049	-0.00494666	0.317751	0.060375	0.186382	0.0648773	0.374785	0.00175
																							aggression vs fearfulness	breed age (Modern)	0.0589326	-0.00434142	0.129045	0.065875	0.0136732	-0.0748749	0.0946125	0.749125	0.0722293	0.0020619	0.141384	0.043625
																							sociability vs aggression	breed age (Modern)	0.0589326	-0.00434142	0.129045	0.065875	0.0378842	-0.0615116	0.132278	0.40925	0.0972163	0.0105827	0.179403	0.0315
																							sociability vs fearfulness	breed age (Modern)	0.0589326	-0.00434142	0.129045	0.065875	0.063229	-0.0361201	0.177602	0.203	0.122034	0.0328192	0.227803	0.0095
																							playfulness vs aggression	breed age (Modern)	0.0589326	-0.00434142	0.129045	0.065875	0.0194727	-0.0904469	0.118045	0.71175	0.0787641	-0.0179917	0.162901	0.10475
																							playfulness vs fearfulness	breed age (Modern)	0.0589326	-0.00434142	0.129045	0.065875	0.0564365	-0.0471966	0.166913	0.245125	0.115795	0.0256681	0.216031	0.014875
																							sociability vs playfulness	white	-0.00854223	-0.0652606	0.0220811	0.62575	0.164305	0.0383238	0.346534	0.00825	0.164305	0.0383238	0.346534	0.00825
																							aggression vs fearfulness	white	7.03173e-05	-0.0247382	0.0252177	0.993625	0.0422738	-0.0292383	0.111072	0.22675	0.0422738	-0.0292383	0.111072	0.22675
																							sociability vs aggression	white	0.00340089	-0.0237308	0.0337921	0.801	0.0658341	-0.0222046	0.148733	0.1255	0.0658341	-0.0222046	0.148733	0.1255
																							sociability vs fearfulness	white	0.00135367	-0.0292562	0.0319121	0.92875	0.0918982	0.00294983	0.197278	0.0445	0.0918982	0.00294983	0.197278	0.0445
																							playfulness vs aggression	white	0.00485206	-0.0220262	0.0366707	0.73375	0.0461791	-0.0508595	0.131833	0.332375	0.0461791	-0.0508595	0.131833	0.332375
																							playfulness vs fearfulness	white	-0.000701988	-0.0328279	0.0290338	0.962625	0.0864617	-0.00382707	0.185967	0.058125	0.0864617	-0.00382707	0.185967	0.058125
																							sociability vs playfulness	floppy	-0.0106397	-0.0541058	0.0292718	0.592125	0.163188	0.0353891	0.349519	0.00975	0.163188	0.0353891	0.349519	0.00975
																							aggression vs fearfulness	floppy	0.0269066	-0.00103484	0.0530902	0.058875	0.0292745	-0.0466671	0.100339	0.421875	0.0292745	-0.0466671	0.100339	0.421875
																							sociability vs aggression	floppy	-0.0100216	-0.0410017	0.0193181	0.508125	0.0726492	-0.0169629	0.157319	0.101	0.0726492	-0.0169629	0.157319	0.101
																							sociability vs fearfulness	floppy	-0.00373873	-0.0378235	0.030055	0.82825	0.0948794	0.00385106	0.203416	0.042375	0.0948794	0.00385106	0.203416	0.042375
																							playfulness vs aggression	floppy	-0.025783	-0.0588916	0.0061107	0.11625	0.0619091	-0.0387785	0.150756	0.210625	0.0619091	-0.0387785	0.150756	0.210625
																							playfulness vs fearfulness	floppy	0.000957824	-0.0331791	0.0347262	0.95775	0.0859844	-0.00769246	0.1883	0.07	0.0859844	-0.00769246	0.1883	0.07
																							sociability vs playfulness	curly	-0.00452368	-0.0487269	0.0236995	0.77325	0.160329	0.0367059	0.343645	0.009625	0.160329	0.0367059	0.343645	0.009625
																							aggression vs fearfulness	curly	0.0113262	-0.011378	0.0358981	0.334125	0.0368355	-0.0358894	0.105422	0.300875	0.0368355	-0.0358894	0.105422	0.300875
																							sociability vs aggression	curly	0.00195606	-0.0248767	0.0265934	0.876375	0.0670035	-0.0208395	0.150215	0.1245	0.0670035	-0.0208395	0.150215	0.1245
																							sociability vs fearfulness	curly	-0.000572922	-0.0315016	0.0256824	0.966875	0.0936036	0.00405702	0.198788	0.041625	0.0936036	0.00405702	0.198788	0.041625
																							playfulness vs aggression	curly	0.00620996	-0.018608	0.0332009	0.624875	0.0459939	-0.0529988	0.13153	0.34125	0.0459939	-0.0529988	0.13153	0.34125
																							playfulness vs fearfulness	curly	-0.00256741	-0.0356193	0.0238911	0.855875	0.0877685	-0.00261671	0.187176	0.055875	0.0877685	-0.00261671	0.187176	0.055875

## Sheet: Table S4
hypothesis	group	diff	diff_l	diff_u	diff_p	present	present_l	present_u	present_p	absent	absent_l	absent_u	absent_p
sociability vs playfulness	breed age (Modern)	0.0585354	-0.00895041	0.1295	0.080375	0.139569	-0.0186898	0.336617	0.09375	0.197879	0.0493664	0.388908	0.00575
aggression vs fearfulness	breed age (Modern)	0.0585354	-0.00895041	0.1295	0.080375	-0.0116594	-0.111517	0.0765447	0.793625	0.045961	-0.0318741	0.123694	0.23625
sociability vs aggression	breed age (Modern)	0.0585354	-0.00895041	0.1295	0.080375	0.0208095	-0.0833815	0.123525	0.669125	0.0794011	-0.0107537	0.16884	0.08075
sociability vs fearfulness	breed age (Modern)	0.0585354	-0.00895041	0.1295	0.080375	0.0617766	-0.0526575	0.187074	0.272	0.1208	0.0170948	0.234407	0.02325
playfulness vs aggression	breed age (Modern)	0.0585354	-0.00895041	0.1295	0.080375	-0.0173018	-0.132101	0.0880741	0.74975	0.0416757	-0.0598175	0.135177	0.399
playfulness vs fearfulness	breed age (Modern)	0.0585354	-0.00895041	0.1295	0.080375	0.0338394	-0.0792819	0.156236	0.52925	0.0924469	-0.0062485	0.203433	0.06525
sociability vs playfulness	white	-0.00124875	-0.0404658	0.0332092	0.94025	0.170037	0.0188086	0.360303	0.02325	0.170037	0.0188086	0.360303	0.02325
aggression vs fearfulness	white	-0.0106893	-0.0349997	0.0133083	0.378	0.0224977	-0.0595776	0.0992405	0.5695	0.0224977	-0.0595776	0.0992405	0.5695
sociability vs aggression	white	0.0179074	-0.00964505	0.0479747	0.21075	0.0411963	-0.0500774	0.130679	0.350875	0.0411963	-0.0500774	0.130679	0.350875
sociability vs fearfulness	white	0.00703266	-0.0214049	0.0375622	0.6225	0.0872573	-0.0176701	0.201146	0.096125	0.0872573	-0.0176701	0.201146	0.096125
playfulness vs aggression	white	0.0179223	-0.00977273	0.0481631	0.206625	0.00325568	-0.0997293	0.0961071	0.948625	0.00325568	-0.0997293	0.0961071	0.948625
playfulness vs fearfulness	white	-0.00242117	-0.0346367	0.0263268	0.872375	0.0648071	-0.036293	0.176683	0.194875	0.0648071	-0.036293	0.176683	0.194875
sociability vs playfulness	floppy	-0.0131677	-0.0572144	0.024957	0.493875	0.176402	0.0212124	0.368353	0.0195	0.176402	0.0212124	0.368353	0.0195
aggression vs fearfulness	floppy	0.0243325	-0.00178963	0.0498245	0.070625	0.00498718	-0.0796459	0.0833247	0.90025	0.00498718	-0.0796459	0.0833247	0.90025
sociability vs aggression	floppy	-0.0115211	-0.0416992	0.0171163	0.439875	0.0556361	-0.0371891	0.147988	0.217875	0.0556361	-0.0371891	0.147988	0.217875
sociability vs fearfulness	floppy	-0.00308853	-0.0361657	0.0300621	0.8525	0.0925018	-0.0135184	0.208763	0.086125	0.0925018	-0.0135184	0.208763	0.086125
playfulness vs aggression	floppy	-0.0244882	-0.0568859	0.00668828	0.125625	0.0245288	-0.0813024	0.120119	0.632375	0.0245288	-0.0813024	0.120119	0.632375
playfulness vs fearfulness	floppy	-0.00139966	-0.03379	0.0315228	0.934125	0.064151	-0.038377	0.177593	0.21075	0.064151	-0.038377	0.177593	0.21075
sociability vs playfulness	curly	0.0239066	-0.0754662	0.0905156	0.561875	0.159117	-0.00616809	0.364995	0.06175	0.159117	-0.00616809	0.364995	0.06175
aggression vs fearfulness	curly	0.0416038	-0.00791614	0.0914396	0.093625	-0.00380128	-0.0960609	0.0838026	0.93275	-0.00380128	-0.0960609	0.0838026	0.93275
sociability vs aggression	curly	0.0364156	-0.0243465	0.0944498	0.221625	0.0317648	-0.0713048	0.134268	0.520625	0.0317648	-0.0713048	0.134268	0.520625
sociability vs fearfulness	curly	0.0173503	-0.0645267	0.0803907	0.658875	0.0836479	-0.0352358	0.21635	0.164125	0.0836479	-0.0352358	0.21635	0.164125
playfulness vs aggression	curly	0.0676802	0.00867496	0.140707	0.024	-0.0226606	-0.140351	0.0851842	0.6885	-0.0226606	-0.140351	0.0851842	0.6885
playfulness vs fearfulness	curly	0.0524273	-0.00826648	0.122355	0.09	0.0369181	-0.078694	0.159572	0.519	0.0369181	-0.078694	0.159572	0.519
